# Supplementary material for: Controlling Legionella pneumophila in Showerheads: Combination of Remedial Intervention and Preventative Flushing
Source: Microorganisms. 2023 May 23;11(6):1361. doi: 10.3390/microorganisms11061361 (PMC10301046; doi:10.3390/microorganisms11061361)
Supplement: Supplementary file 1 [file microorganisms-11-01361-s001.zip]

Archive with 1 entries (1 files):
- microorganisms-2402433-supplementary.pdf
